# Supplementary material for: Literature review of the use of Qualitative Behaviour Assessment with a fixed list of terms
Source: Front Vet Sci. 2026 Jan 9;12:1588346. doi: 10.3389/fvets.2025.1588346 (PMC12827162; doi:10.3389/fvets.2025.1588346)
Supplement: Supplementary file 1 [file Table_1.XLSX]

## Sheet: Cattle, Pigs, Hens and Broilers
Supplementary table 1: The table contains the descriptors used in QBA studies on cattle, pigs, hens and broilers
Dairy cattle & calves	Dairy cattle & calves	Dairy cattle & calves	Dairy cattle & calves	Dairy cattle & calves			Beef cattle	Beef cattle	Beef cattle	Beef cattle	Sows, piglets and fatteners					Broilers and layers
WQ (46 papers)	Ebinghaus et al., 2016; Ebinghaus et al., 2017; Ebinghaus et al., 2018; Ebinghaus et al., 2020; Ebinghaus et al., 2022	Andreasen et al. 2023, 2020	de Boyer des Roches 2018	Ceballos et al 2021			WQ (5 papers)	Sant'Anna and Paranhos da Costa 2013; Chen et al 2021	Gois et al. 2016	Kaurivi 2019	WQ (41)	Camerlink et al 2016, Duijvesteijn et al 2014	Carroll et al 2018			WQ (15)
Active	Attentive	Active	Active	Active			Active	Active	Active	Agitated	Active	Active	Aggressive			Active
Agitated	Hectic	Agitated	Vigorous	Relaxed			Boisterous	Agitated	Relaxed	Bored	Agitated	Agitated	Agitated			Agitated
Apathetic	Relaxed	Aggressive	Happy	Frightened			Bored	Apathetic	Fearful	Distressed	Aimless	Aimless	Content			Bored
Bored	Fearful	Apathetic	Bright	Agitated			Calm	Attentive	Agitated	Fearful	Bored	Bored	Frustrated			Calm
Calm	Confident	Bored	Vigilant	Calm			Content	Calm	Calm	Frustrated	Calm	Calm	Happy			Comfortable
Content	Insecure	Calm	Inquisitive	Attentive			Distressed	Curious	Attentive	Irritable	Content	Content	Irritable			Confident
Distressed	Contact-seeking	Content	Relaxed	Irritated			Enjoying	Distressed	Positively occupied	Tense	Distressed	Curious	Listless			Content
Fearful	Nervous	Distressed	Fearful	Apathetic			Friendly	Fearful	Curious	Uncomfortable	Enjoying	Distressed	Playful			Depressed
Friendly	Indifferent	Fearful	Agitated	Comfortable			Frustrated	Happy	Irritable	Uneasy	Fearful	Enjoying	Positively occupied			Distressed
Frustrated	Suspicious	Friendly	Anxious	Aggressive			Happy	Irritable	Apathetic		Frustrated	Fearful	Relaxed			Drowsy
Happy	Patient	Frustrated	Confident	Sociable			Indifferent	Positively occupied	Comfortable		Happy	Frustrated				Energetic
Indifferent	Evading	Happy	Calm	Indifferent			Inquisitive	Relaxed	Aggressive		Indifferent	Happy				Fearful
Inquisitive	Panicking	Indifferent	Tense	Worried			Irritable		Sociable		Irritable	Indifferent				Friendly
Irritable	Reluctant	Inquisitive	Sad	Permissive			Nervous		Indifferent		Listless	Irritable				Frustrated
Positively occupied	Aggressive	Irritable	Suffering	Indifferent			Positively occupied				Lively	Listless				Helpless
Playful	Trustful	Positively occupied	Dejected	Loving			Relaxed				Playful	Lively				Inquisitive
Lively	Uneasy	Playful	Lethargic				Sociable				Positively occupied	Playful				Nervous
Relaxed	Friendly	Lively	Fearful				Tense				Relaxed	Positively occupied				Playful
Sociable	Tense	Relaxed					Uncomfortable				Sociable	Relaxed				Positively occupied
Uneasy	Distressed	Sociable					Uneasy				Tense	Sociable				Relaxed
	Uneasy											Tense				Scared
																Tense
																Unsure
