# Supplementary material for: Literature review of the use of Qualitative Behaviour Assessment with a fixed list of terms
Source: Front Vet Sci. 2026 Jan 9;12:1588346. doi: 10.3389/fvets.2025.1588346 (PMC12827162; doi:10.3389/fvets.2025.1588346)
Supplement: Supplementary file 2 [file Table_2.XLSX]

## Sheet: Sheep and Goats
Supplementary table 2: The table contains the descriptors used in QBA studies on sheep and goats
Goats	Goats	Goats	Goats	Goats	Goats		Sheep	Sheep	Sheep	Sheep	Sheep	Sheep	Sheep	Sheep
AWIN goats (3 papers)	Prototype AWIN goats (2 papers)	Muri et al 2013, 2015	Napolitano et al 2018	Costa et al 2023	Grosso et al 2016		AWIN sheep (1 paper)	Phytian et al 2013, 2015	Mialon et al 2021	Obrian et al 2020	Diaz-Lundahl ett al 2019, Stubsjøen et al 2022	Collins et al 2021	Muri and Stubsjøen 2017	Willis et al 2021
Aggressive	Aggressive	Aggressive	Aggressive	Aggressive	Aggressive		Active	Agitated	Active	Active	Aggressive	Active	Apathetic	Anxious
Agitated	Agitated	Calm and indifferent	Alert	Agitated	Agitated		Aggressive	Anxious	Aggressive	Aggressive	Apathetic	Agitated	Calm	Settled
Alert	Alert	Fearful	Calm	Alert	Alert		Agitated	Bright	Agitated	Agitated	Bright	Alert	Content	Active
Bored	Bored	Inquisitive/interested	Curious	Apathetic	Apathetic		Alert	Content	Alert	Alert	Calm	Bored	Curious	Uncomfortable
Content	Curious	Resting	Passive	Attentive	Attentive		Apathetic	Dejected	Apathetic	Apathetic	Content	Calm	Fearful	Alert
Curious	Fearful		Sociable	Bored	Bored		Assertive	Distressed	Assertive	Content	Curious	Interested	Irritable	Lethargic
Fearful	Frustrated			Calm	Calm		Bright	Dulll	Bright	Fearful	Dejected	Lethargic	Playful	Inquisitive
Frustrated	Happy			Curious	Content		Calm	Low demeanour	Calm	Frustrated	Fearful	Nervous	Social
Irritated	Irritated			Fearful	Curious		Content	Relaxed	Content	Joyful	Friendly	Relaxed	Uneasy
Lively	Lively			Frustrated	Fearful		Defensive	Responsive	Defensive	Physically uncomfortable	Irritable	Sociable
Relaxed	Relaxed			Playful	Frustrated		Fearful	Satisfied	Fearful	Relaxed	Relaxed
Sociable	Sociable			Sociable	Irritated		Inquisitive	Tense	Frustrated	Sociable	Trustful
Suffering	Suffering				Lively		Listless	Thriving	Inquisitive	Tense	Uneasy
					Playful		Physically uncomfortable	Vigorous	Listless	Vigorous	Vigilant
					Sociable		Relaxed		Physically uncomfortable	Wary
					Suffering		Sociable		Relaxed
							Subdued		Sociable
							Tense		Subdued
							Vigorous		Tense
							Wary		Vigorous
									Wary
