# Supplementary material for: Literature review of the use of Qualitative Behaviour Assessment with a fixed list of terms
Source: Front Vet Sci. 2026 Jan 9;12:1588346. doi: 10.3389/fvets.2025.1588346 (PMC12827162; doi:10.3389/fvets.2025.1588346)
Supplement: Supplementary file 3 [file Table_3.XLSX]

## Sheet: Horses and donkeys
Supplementary table 3: The table contains the descriptors used in QBA studies on horses and donkeys
Donkey	Donkey		Horse	Horse	Horse	Horse	Horse	Horse	Horse	Horse
AWIN donkey (4 papers)	Gonzalez et al 2020		AWIN horse (8 papers)	Dai et al 2022	Mullan et al 2014	Gronqvist et al 2017	Rowland et al	Jaramillo 2023	Harvey et al 2021	Ruet et al 2022
Aggressive	Aggressive		Aggressive	Aggressive	Active	Aggressive	Afraid	Agitated	Alert	Aggressive
Agitated	Agitated		Alarmed	Alert	Alet	Agitated	Aggressive	Focused	Anxious	Apathetic
Anxious	Anxious		Annoyed	Anxious	Anxious	Alert	Bored	Irritating	Apathetic	Alarmed
Apathetic	Apathetic		Apathetic	Calm	Bold	Anxious	Down	Peaceful	Curious
At ease	At ease		At ease	Comfortable	Calm	Apathetic	Friendly	Relaxed	Dull
Curious	Curious		Curious	Confident	Content	At ease	Good form	Restless	Playful
Distressed	Distracted		Fearful	Distracted	Excited	Curious	Inquisitive	Troubled	Relaxed
Fearful	Distressed		Friendly	Excited	Grumpy	Distressed	Laid back
Friendly	Fearful		Happy	Flighty	Inquisitive	Fearful	Lively
Happy	Friendly		Look for contact	Frightened	Interested	Friendly	Nervous
Playful	Happy		Pushy	Inquisitive	Miserable	Happy	Pushy
Pushy	Playful		Relaxed	Keen	Nervous	Playful	Settled
Relaxed	Pushy		Uneasy	Obedient	Niggling	Pushy	Sociable
Responsive	Relaxed			Panicked	Relaxed	Uncomfortable	Timid
Uncomfortable	Responsive			Reactive	Resigned	Withdrawn
Withdrawn	Uncomfortable			Relaxed	Scared
	Withdrawn			Stressed	Sociable
				Tense
				Unsure
				Willing
				Withdrawn
