# Supplementary material for: Literature review of the use of Qualitative Behaviour Assessment with a fixed list of terms
Source: Front Vet Sci. 2026 Jan 9;12:1588346. doi: 10.3389/fvets.2025.1588346 (PMC12827162; doi:10.3389/fvets.2025.1588346)
Supplement: Supplementary file 4 [file Table_4.XLSX]

## Sheet: Dogs
Supplementary table 4: The table contains the descriptors used in QBA studies on dogs
Dogs	Dogs	Dogs	Dogs	Dogs	Dogs	Dogs	Dogs	Dogs	Dogs
SQP (4 papers)	Stubsjøen et al 2020, 2022	Arena et al 2019	Shaw et al 2022	Harvey et al 2019	Pedersen & Malm 2023	Berteselli et al 2019	Cuglovici et al 2021	Heritier et al 2023	Menchetti et al 2021
Aggressive	Aggressive	Aggressive	Anticipating	Alert	Alert	Aggressive	Aggressive	Aggressive	Aggressiveness
Alert	Alert	Alert	Anxious	Anxious	Avoidance	Alert	Alert	Curious	Calmness
Anxious	Bored	Anxious	Apathetic	Bored	Bored	Anxious	Anxious	Excited	Excitability
Comfortable	Calming	Attention-seeking	Aroused	Comfortable	Content	Barking level	Barking level	Fearful	Fear
Curious	Content	Bored	Attentive	Curious	Curious	Comfortable	Comfortable	Lively	Sociability
Depressed	Curious	Comfortable	Bored	Depressed	Docile	Curious	Curious	Nervous
Excited	Depressed	Curious	Calm	Excited	Expectant	Depressed	Depressed	Relaxed
Fearful	Energetic	Depressed	Competent	Explorative	Hesitant	Excited	Excited	Restless
Hesitant	Expectant	Excited	Concentrating	Fearful	Nervous	Fearful	Hesitant	Sociable
Nervous	Frustrated	Explorative	Confident	Hesitant	Playful	Hesitant	Nervous	Stressed
Playful	Hesitant	Fearful	Conflicted	Interested	Relaxed	Playful	Playful	Submissive
Relaxed	Indifferent	Hesitant	Excited	Nervous	Sociable	Relaxed	Relaxed	Tense
Sociable	Nervous	Interested	Fearful	Playful	Stressed	Nervous	Sociable
	Playful	Nervous	Frustrated	Reactive	Uncomfortable	Sociable
	Relaxed	Playful	Interested	Relaxed
	Restless	Reactive	Persistent	Stressed
	Sociable	Relaxed	Playful	Wary
	Stressed	Sociable	Responsive
	Trustful	Stressed	Sociable
	Uncomfortable	Wary	Wary
